# Supplementary material for: C-reactive protein is an independent predictor for hepatocellular carcinoma recurrence after liver transplantation
Source: PLoS One. 2019 May 29;14(5):e0216677. doi: 10.1371/journal.pone.0216677 (PMC6541257; doi:10.1371/journal.pone.0216677)
Supplement: S1 File — (XLSX) [file pone.0216677.s002.xlsx]

## Sheet: S1 File
number	age	sex	etiology	bilirubin*	albumin*	prothrombin ratio*	ascites*	HE*	size	number of nodules	VI	grade	AFP**	CRP	pre-LT treatment	year LT	dead	year death/last seen	Recurrence	Recurrence year	intra/extra-hepatic	curative/palliative
1	66	weiblich	kryptogen	0.69	40.9	62	2	1	3.2	2	0	0	6.4	0.41	Ja(TACE×3)	2014	1	2014	0	2014
2	59	männlich	Alkohol	2.8	50.6	50	1	1	3.2	1	0	0	999999	0.56	Nein	2014	0	2014	0	2014
3	54	männlich	HCV	1.29	32	56	1	3	3.9	1	0	0	999999	0.46	Ja(TACE×3)	2014	0	2017	0	2017
4	43	männlich	HCV	1.74	32.6	45	2	1	1	2	0	2	3.1	0.22	Nein	2014	0	2018	0	2017
5	59	männlich	HCV	1.61	31.9	53	2	2	2.2	1	0	2	42	0.13	Ja (TACE)	2014	1	2014	0	2014
6	64	männlich	Alkohol	3.1	30.9	49	2	2	5	2	0	2	1.7	0.7	Nein	2014	0	2014	0	2014
7	61	männlich	Alkohol	2.18	35.6	35	3	1	1	1	0	2	999999	0.39	Nein	2014	0	2017	0	2016
8	50	männlich	HCV	2.6	34.8	34	2	1	0.5	1	0	2	85	0.15	Nein	2014	0	2014	0	2014
9	62	männlich	HBV	4.06	31.1	39	3	2	7	2	1	2	999999	4.52	Nein	2013	0	2013	0	2013
10	65	männlich	Alkohol	1.9	36.5	51	2	2	2.2	2	0	2	2.4	0.76	Ja (PEI×2)	2013	1	2013	0	2013
11	56	männlich	HCV	1.44	35.1	69	1	1	1.1	2	0	2	82.9	0.05	Ja (TACE)	2013	1	2013	0	2013
12	53	männlich	HCV	1.81	31	44	1	1	4.5	2	2	2	835.2	0.05	Ja(TACE×2)	2013	0	2013	0	2013
13	65	männlich	NASH	1.06	34.6	66	2	2	1.6	1	0	2	3.4	0.55	Nein	2013	1	2014	0	2014
14	57	männlich	HCV	2.98	25.3	46	2	1	2.5	2	0	0	999999	7.3	Nein	2013	1	2013	0	2013
15	60	männlich	HCV	1.86	34.3	60	1	1	3.8	1	0	2	51	0.14	Ja (PEI)	2013	0	2018	0	2018
16	69	weiblich	HCV	0.81	42.7	60	2	1	6	3	0	2	7.8	0.05	Nein	2012	0	2018	0	2018
17	60	männlich	Alkohol	0.51	40.5	89	2	1	1	3	0	0	3.3	0.31	Ja (TACE und RFA)	2012	1	2012	0	2012
18	62	männlich	Alkohol	1.16	32.4	59	1	1	2.2	2	1	2	99	0.26	Nein	2012	0	2017	0	2016
19	68	männlich	Wilson	5.05	28.2	31	2	1	3	3	1	2	2.6	2.6	Nein	2012	1	2017	0	2017
20	50	männlich	HCV	2.25	33.3	62	1	1	3.8	3	1	2	44.7	0.55	Nein	2012	0	2018	0	2017
21	61	männlich	Alkohol	2.23	34	53	2	1	3.2	8	0	2	5.4	0.18	Nein	2012	0	2018	0	2017
22	60	männlich	HBV	5.51	28.8	61	3	2	1	1	0	0	1.1	4.02	Nein	2012	0	2014	0	2013
23	66	männlich	Alkohol	2.18	32.1	52	2	1	3	1	0	0	1.9	1.32	Ja(TACE×2)	2012	1	2012	0	2012
24	48	weiblich	HBV	1.26	38.1	65	9999	9999	1.5	1	0	2	1.4	1.38	Nein	2012	1	2012	0	2012
25	43	männlich	HBV	6.03	29.8	43	9999	9999	2	2	0	2	2.7	1.28	Nein	2011	0	2018	0	2017
26	61	männlich	HCV	0.63	37.8	81	9999	9999	3.5	4	0	2	48.7	0.05	Nein	2011	0	2012	0	2012
27	70	männlich	Alkohol	2.02	32.8	62	2	2	1.3	3	0	2	1.8	0.48	Ja(TACE)	2011	0	2014	0	2014
28	65	männlich	HCV	10.04	34.3	43	2	1	3.5	4	0	0	3.3	1.06	Ja(TACE)	2011	1	2011	0	2011
29	56	männlich	HCV	0.86	35.8	107	1	1	2.8	1	0	0	30.9	0.03	Ja(RFA)	2011	0	2015	0	2015
30	54	männlich	HCV	13.11	30.3	23	9999	9999	1	1	0	0	5.2	6.08	Nein	2011	1	2011	0	2011
31	50	männlich	HCV	2.14	24.8	46	2	2	2.3	1	0	1	6.5	0.09	Nein	2011	0	2018	0	2017
32	56	weiblich	Alkohol	0.99	39.4	71	2	1	2.5	2	1	2	12	0.37	Ja(TACE)	2011	1	2011	0	2011
33	57	männlich	HCV	1.26	37.5	79	1	1	1.3	6	1	2	1.6	0.19	Ja(TACE)	2011	0	2013	1	2013	0
34	55	männlich	Alkohol	0.67	40.9	79	2	1	3	2	0	3	2.9	1.68	Nein	2011	0	2013	1	2011	1	1
35	57	männlich	Alkohol	0.84	36.7	66	2	2	3.3	2	1	2	3.8	0.38	Ja(RFA)	2011	1	2015	1	2014	1	1
36	58	weiblich	Alkohol	3.09	31.8	50	2	1	3.2	3	0	2	2.7	0.44	Ja（TACE)	2011	1	2011	0	2011
37	58	männlich	Alkohol	2.64	41.6	71	9999	9999	0.8	1	0	2	3.2	0.13	Ja（TACE)	2010	0	2011	0	2011
38	53	männlich	HCV	0.91	39.8	71	1	1	2.2	1	0	3	1482	0.02	Nein	2010	0	2013	0	2013
39	52	weiblich	HCV	0.53	43.2	84	9999	9999	0.8	12	1	2	236.9	0.03	Ja（TACE)	2010	0	2017	0	2017
40	58	männlich	Alkohol	5.15	31	56	2	1	2.3	6	1	2	3.1	0.26	Nein	2010	1	2011	0	2011
41	56	männlich	Alkohol	0.75	33.9	83	2	2	2	3	0	2	1.9	0.9	Ja (PEI)	2010	0	2018	0	2018
42	66	weiblich	PBC	10.1	30.8	83	2	1	2	2	1	2	444.1	3.01	Ja(TACE)	2010	1	2011	1	2011	0	1
43	73	männlich	PSC	2.68	28.3	64	2	2	2	3	1	2	3.4	5.09	Ja(TACE)	2010	0	2018	0	2017
44	63	männlich	HBV	0.86	43.7	73	1	1	3	6	1	2	2.3	0.21	Ja(TACE)	2010	0	2017	0	2015
45	47	männlich	HCV	16.79	36.4	32	2	2	1.5	4	0	2	5	0.09	Nein	2010	0	2016	0	2014
46	57	männlich	HCV	9999	41.4	68	2	1	1.2	2	0	2	26.4	0.1	Ja (RFA)	2010	0	2018	0	2018
47	56	männlich	HCV	4.27	21.7	34	3	3	1.1	1	0	2	4.4	0.83	Ja (TACE)	2010	1	2015	0	2015
48	52	weiblich	HCV	0.71	37	83	1	1	4	1	0	2	31.1	0.03	Ja (RFA)	2010	1	2018	0	2018
49	66	männlich	HCV	0.62	36.8	61	2	1	2.8	7	0	2	3.9	0.2	Ja(TACE)	2010	0	2011	1	2010	1
50	56	männlich	Alkohol	1.02	42.4	66	2	1	2.2	4	1	2	2.8	0.52	Ja (TACE)	2010	0	2016	0	2016
51	53	männlich	Alkohol	1.24	38.7	59	2	2	2.5	1	0	0	10.9	0.78	Ja (TACE)	2010	0	2018	0	2017
52	54	männlich	HBV	0.42	39.8	96	2	1	1.5	2	0	2	66.9	0.34	Ja (TACE)	2009	0	2018	0	2018
53	58	männlich	HCV	2.84	26.4	65	2	3	2.9	1	0	2	17.1	0.2	Ja (TACE)	2009	0	2017	0	2017
54	50	männlich	HBV	0.59	44.8	107	2	1	2.9	1	0	0	2.1	0.04	Ja (TACE)	2009	1	2009	0	2009
55	57	männlich	HCV	2.51	23.4	25	2	2	2.5	1	0	0	5.8	1.69	Nein	2009	0	2017	0	2017
56	57	männlich	Hämochromatose	0.78	42.4	137	1	1	6	2	0	2	0.8	0.34	Ja(TACE)	2009	1	2014	0	2011
57	54	männlich	HCV	2.19	32	55	1	1	1.4	3	0	2	108.3	0.09	Ja (PEI)	2009	1	2009	0	2009
58	50	weiblich	AIH	13.38	33.9	60	1	3	3.5	2	0	0	1.2	2.92	Ja(PEI)	2009	0	2017	0	2017
59	62	männlich	HBV	1.5	39.3	71	2	1	4	4	1	2	8.6	0.21	Ja(TACE)	2009	0	2017	0	2018
60	49	männlich	HCV	3.95	27.7	55	9999	9999	7.5	8	0	2	999999	3	Nein	2009	0	2010	0	2009
61	56	männlich	HCV	3.63	26.1	47	2	1	1.7	5	1	2	8336	0.8	Ja (TACE×6)	2009	1	2010	1	2009	1	1
62	61	männlich	Alkohol	1.3	34.8	53	2	1	2.7	1	1	2	6	0.21	Ja (TACE×1)	2009	0	2014	1	2013	1	0
63	56	männlich	Alkohol	0.68	37.8	83	3	2	1.4	2	0	2	2	0.06	Nein	2009	0	2017	0	2016
64	44	männlich	HBV	2.28	26.4	34	2	2	1.5	1	1	2	6.2	0.96	Nein	2009	0	2018	0	2018
65	65	männlich	HCV	0.43	41.3	94	9999	9999	2.5	5	1	2	999999	1.13	Ja(TACE)	2009	1	2009	0	2009
66	60	weiblich	HCV	2.35	39.1	68	2	1	2	1	0	2	7.6	0.1	Ja (Resektion)	2008	0	2018	0	2017
67	64	männlich	Alkohol	1.63	33.9	59	1	1	9	2	0	2	147.3	0.83	Ja(TACE & PEI)	2008	1	2010	1	2010	0	1
68	61	männlich	Alkohol	8.74	24.3	22	2	1	5.5	3	0	2	1.8	0.7	Nein	2008	1	2012	0	2012
69	56	männlich	HCV	1.19	36.3	95	1	1	1.1	3	0	2	6.8	0.97	Nein	2008	0	2008	0	2008
70	53	männlich	HCV	1.6	25.7	49	1	1	10	4	2	2	296.7	1.9	Ja (PEI)	2008	0	2008	1	2008	1	1
71	67	männlich	NASH	1.06	46	86	2	1	3	1	0	2	6.1	0.29	Ja(PEI×2)	2008	0	2018	0	2017
72	53	männlich	kryptogen	0.91	39.6	85	1	1	2	3	0	2	1.5	0.16	Ja(TACE & PEI)	2008	1	2014	0	2014
73	59	männlich	kryptogen	1.71	40.2	48	9999	9999	2.5	3	0	0	999999	0.92	Ja(TACE)	2008	0	2008	0	2008
74	59	männlich	Alkohol	2.37	39.5	58	2	1	2.8	3	0	0	3.2	5.54	Ja(TACE×3)	2008	0	2017	0	2016
75	59	männlich	Alkohol	1.69	36.1	80	2	2	3	5	0	2	2.8	1.49	Nein	2008	0	2018	0	2017
76	57	männlich	HCV	2.18	14.8	73	3	2	3	2	1	2	999999	9.4	Nein	2008	0	2014	0	2013
77	45	männlich	kryptogen	0.96	39.9	111	1	1	3.5	1	0	3	0.8	3.82	Ja(Resektion und TACE)	2007	1	2012	1	2011	1	1
78	46	weiblich	HCV	0.58	40.1	81	1	1	2.5	1	0	0	2.2	0.04	Ja(PEI)	2007	0	2009	0	2008
79	44	männlich	PSC	3.38	21.2	55	1	1	5	1	0	1	0.6	1.81	Nein	2007	1	2016	0	2016
80	59	männlich	Alkohol	2.22	37.9	72	2	1	3	2	0	2	2	1.12	Ja (TACE×2)	2007	0	2017	0	2014
81	63	männlich	Alkohol	6.18	27.8	21	2	1	3	3	0	2	12.8	1.35	Nein	2007	1	2007	0	2007
82	47	männlich	HCV	2.58	38.2	59	2	1	4	1	0	2	2.7	0.25	Ja(PEI)	2006	0	2017	0	2017
83	54	männlich	HCV	3.89	28.6	52	1	1	3.5	1	1	2	134.5	1.33	Ja(PEI)	2006	1	2007	0	2007
84	66	männlich	HCV	1.56	30.8	53	3	1	5.3	1	0	1	26.7	0.39	Nein	2006	0	2012	0	2012
85	59	weiblich	HCV	0.89	32.3	61	2	1	5.5	2	0	2	10.4	0.06	Ja(TACE)	2006	0	2017	0	2017
86	60	weiblich	Alkohol	0.68	41.9	73	2	1	2.5	1	0	2	8.8	0.08	Nein	2006	0	2013	0	2013
87	56	männlich	Alkohol	1.84	36.6	56	1	1	3	1	0	2	29.2	0.3	Nein	2006	0	2006	0	2006
88	66	männlich	Alkohol	0.99	42.1	86	2	1	1	1	1	2	108.9	0.08	Ja (TACE×1)	2006	0	2018	0	2017
89	59	männlich	HBV	0.34	44	94	2	2	3.5	2	0	2	3.2	0.08	Ja (TACE×1)	2006	0	2017	0	2017
90	55	männlich	HCV	0.62	36.2	89	2	1	1.2	2	0	2	56.4	0.75	Ja(resektion)	2006	0	2006	0	2006
91	66	männlich	HCV	0.96	44.7	106	1	1	1.5	2	0	2	4	0.11	Ja(PEI)	2006	0	2010	0	2010
92	51	männlich	HCV	2.7	26.4	30	2	2	2	1	0	2	11.3	0.76	Ja(PEI, TACE)	2005	0	2018	0	2017
93	52	männlich	HCV	1.91	9999	61	2	1	1.5	1	0	0	4.3	0.48	Ja(TACE)	2005	1	2005	0	2005
94	54	männlich	HCV	1.88	23.6	37	1	1	4.5	1	0	0	17.3	< 0,2	Ja(TACE)	2005	1	2013	1	2013	0	0
95	55	männlich	HBV	0.62	48	102	2	2	7.5	1	0	0	2.4	0.88	Ja(TACE)	2005	1	2011	0	2010
96	62	männlich	HCV	0.36	47.1	87	1	1	1.1	1	0	2	999999	2.33	Ja(TACE)	2005	0	2012	0	2011
97	55	männlich	Alkohol	9999	29.1	65	2	3	6.5	5	0	2	999999	1.19	Nein	2005	0	2005	0	2005
98	47	männlich	HBV	0.91	38.4	79	1	1	2.5	1	0	0	17.4	0.67	Ja(PEI+TACE)	2005	0	2005	0	2005
99	56	männlich	HCV	0.69	43	70	1	1	3.2	1	0	2	999999	0.38	Nein	2005	0	2017	0	2017
100	62	männlich	Alkohol	0.89	41.6	61	2	2	2.5	2	0	2	2	0.25	Ja (PEI)	2005	0	2005	0	2005
101	68	weiblich	PBC	0.68	38.8	84	1	1	1.6	1	0	1	3.1	2.86	Ja(PEI×3)	2005	0	2016	0	2015
102	46	männlich	HCV	6.31	35.8	42	2	3	5.5	1	0	2	0.8	1.23	Ja(PEI)	2005	0	2018	1	2015	0	0
103	57	männlich	HCV	5.43	36	53	1	1	1.5	1	0	2	14.3	1.02	Nein	2005	0	2017	0	2017
104	55	männlich	HCV	1.04	33.2	60	2	2	4.3	1	0	1	254.7	< 0,2	Ja(TACE)	2005	0	2015	0	2015
105	63	männlich	Alkohol	0.55	39.2	69	2	2	2.7	1	1	2	2.6	0.22	Ja(PEI)	2005	0	2005	0	2005
106	44	männlich	HCV	1.26	32.1	50	2	1	3.5	4	2	1	2.9	3.15	Ja(Resektion, TACE×3)	2005	1	2006	1	2006	0	1
107	46	männlich	HCV	5.54	26.7	43	2	1	3.2	1	0	2	72.9	< 0,5	Ja(Resektion 2003)	2005	0	2018	0	2017
108	59	männlich	HCV	1.45	36.3	51	2	3	2	2	0	2	1.1	1.16	Nein	2005	1	2015	0	2014
109	58	männlich	Alkohol	1.53	36.1	66	2	1	5	1	0	2	999999	1.04	Ja(PEI)	2005	0	2006	0	2005
110	51	männlich	Alkohol	11.41	28.9	41	2	2	3.6	3	0	2	3.7	0.75	Nein	2005	0	2018	0	2018
111	53	männlich	Alkohol	6.73	27.1	22	2	2	1.3	1	0	2	999999	0.79	Nein	2005	0	2005	0	2005
112	62	weiblich	kryptogen	1.79	29.9	54	2	2	5	3	0	2	15.5	2.87	Ja (TACE)	2005	0	2018	0	2017
113	51	männlich	HCV	0.49	15	104	2	2	3	3	0	2	12018	1.04	Ja(resektion)	2004	1	2008	1	2006	0	0
114	61	männlich	HCV	1.12	41	61	1	1	2.2	1	0	0	5.7	< 0,5	Ja(PEI)	2004	1	2014	0	2014
115	67	männlich	HBV	2.09	30.1	47	1	1	2.5	2	0	1	3.1	< 0,5	Ja(PEI)	2004	1	2005	0	2005
116	55	männlich	HCV	1.91	30.1	40	1	1	1.8	2	0	2	34.5	< 0,5	Ja(PEI)	2004	1	2005	1	2005	0	1
117	64	männlich	HCV	4.1	31.3	57	2	2	0.8	1	0	2	20.4	< 0,5	Nein	2004	0	2007	0	2006
118	63	weiblich	HCV	2.07	31.4	43	2	1	2	1	0	2	106	< 0,5	Ja(PEI)	2004	0	2004	0	2004
119	59	männlich	HCV	0.71	30.5	66	1	1	0.6	1	0	1	38.9	< 0,5	Ja(RFA)	2004	1	2013	0	2013
120	66	männlich	Alkohol	0.5	41.5	52	2	1	3.2	1	0	0	2.4	0.8	Ja(PEI)	2004	0	2017	0	2017
121	55	männlich	HBV	6.74	27.9	23	3	2	1	1	0	3	2.8	1.3	Nein	2004	0	2018	0	2017
122	64	männlich	HCV	1.17	38.6	66	1	1	1.5	1	0	2	5.5	< 0,5	Ja(PEI)	2004	1	2012	1	2005	1	0
123	67	männlich	Alkohol	0.74	24.1	77	3	1	7	1	0	2	1.9	1.5	Nein	2003	1	2013	0	2013
124	33	weiblich	HBV	1.9	37.3	63	1	1	3	2	1	2	492	< 0,5	Ja(PEI)	2003	1	2005	1	2004	1	1
125	56	männlich	HBV	3.67	28.3	45	2	3	5	1	0	2	1.1	2.6	Ja(PEI)	2003	0	2018	0	2018
126	48	männlich	Alkohol	0.98	36.4	51	1	1	2.5	4	0	2	1340	< 0,5	Ja(PEI+TACE)	2003	0	2010	0	2010
127	60	männlich	Alkohol	1.9	29.7	44	2	1	2	2	0	1	7.9	< 0,5	Ja(PEI)	2003	1	2012	0	2012
128	46	männlich	Alkohol	2.2	19.9	42	1	1	2	1	0	1	999999	< 0,5	Ja(resektion)	2003	0	2003	0	2003
129	56	männlich	Alkohol	2.03	29.8	63	2	1	3.5	1	0	0	9.2	0.6	Ja(PEI)	2003	0	2017	0	2016
130	62	weiblich	HCV	1.1	39.7	54	2	1	0.5	1	0	0	1.5	0.9	Ja(PEI)	2003	1	2004	0	2004
131	48	männlich	HCV	0.48	37.6	114	1	1	3	1	0	1	999999	1.2	Ja(TACE & resektion)	2003	0	2016	0	2016
132	49	männlich	HCV	1	41.1	110	1	2	5.5	2	0	3	3.6	< 0,5	Ja(PEI)	2003	0	2018	0	2017
133	54	männlich	Alkohol	2.41	41.5	61	1	1	3	1	0	0	7.9	< 0,5	Ja(PEI)	2002	0	2004	0	2004
134	62	männlich	Alkohol	11.92	34.3	46	3	3	3.5	1	0	1	1.1	0.6	Ja(PEI)	2002	1	2002	0	2002
135	55	männlich	Alkohol	3.75	24.7	28	1	1	2.3	2	0	2	6.5	2.8	Ja(TACE)	2002	0	2006	0	2002
136	58	männlich	HCV	1.92	37.2	83	1	1	7.5	3	0	2	43.7	0.98	Ja(RFA)	2002	1	2005	1	2003	1	1
137	65	männlich	HCV	3.88	15.7	30	2	1	3	1	0	1	15.6	3.13	Ja(PEI)	2002	0	2008	1	2006	1	0
138	47	männlich	Alkohol	2.9	28.4	48	1	1	3	2	0	2	5.3	1.38	Ja(PEI)	2002	0	2002	0	2002
139	60	männlich	Alkohol	0.83	36.6	92	1	1	5	1	0	0	2.3	< 0,5	Ja(RFA)	2002	0	2009	0	2002
140	58	männlich	Alkohol	1	37.7	49	1	1	4.5	2	0	2	5.2	1.58	Ja(RFA)	2002	1	2002	1	2002	1	1
141	63	männlich	Alkohol	2.26	31.2	50	1	1	4	2	0	2	999999	0.84	Nein	2002	1	2010	0	2009
142	61	weiblich	HCV	1.09	33.4	72	1	1	2.5	1	0	1	16.7	< 0,5	Ja(RFA)	2002	0	2018	0	2017
143	42	männlich	HCV	2.53	15.3	55	1	2	1.7	1	1	3	999999	10.9	Nein	2002	0	2010	0	2008
144	65	männlich	HCV	1.58	26.7	51	2	1	1.8	1	0	2	91	< 0,5	Ja(PEI)	2002	1	2011	0	2011
145	52	männlich	HCV	1.26	37.2	46	3	3	1.5	2	0	2	6.5	< 0,5	Nein	2002	0	2017	0	2017
146	58	männlich	Alkohol	6.21	24.4	54	1	1	1	1	0	2	999999	3.06	Nein	2002	0	2017	0	2017
147	66	männlich	HCV	0.74	34.1	71	2	2	2.4	2	0	2	8.2	< 0,5	Ja(RFA)	2002	0	2015	0	2015
148	63	männlich	Alkohol	2.7	19.7	56	3	3	2.6	3	0	2	2.8	12.1	Ja(PEI)	2002	0	2006	0	2004
149	62	männlich	Alkohol	9.32	23.7	51	2	3	2.5	1	0	1	3.7	2.35	Nein	2002	0	2017	0	2016
150	45	männlich	HCV	1.38	39.4	74	1	1	3.5	1	0	2	17.6	0.91	Ja(PEI)	2002	0	2016	0	2015
151	49	männlich	HCV	2.28	29.3	47	1	1	2	2	0	2	12.8	< 0,5	Ja (TAE)	2002	0	2011	0	2005
152	65	männlich	kryptogen	1.99	30.2	65	2	1	3.6	2	0	1	11.6	1.41	Ja(PEI)	2002	1	2011	0	2010
153	52	männlich	HCV	6.81	22.7	50	1	1	9	1	2	2	27	10.5	Nein	2001	0	2001	0	2001
154	62	männlich	Alkohol	7.87	29	36	2	2	1.5	1	0	0	14.9	0.68	Ja(RFA)	2001	0	2005	0	2003
155	41	männlich	HCV	2.77	28.8	71	2	1	1	1	0	0	65.8	< 0,5	Ja(PEI)	2001	0	2010	0	2006
156	32	männlich	HBV	1.07	38.9	72	1	1	1.9	2	0	3	389	< 0,5	Ja(RFA)	2001	0	2017	0	2017
157	22	männlich	HCV	5.41	36.9	70	1	1	3.3	3	0	2	224	< 0,5	Ja(RFA)	2001	1	2004	1	2003	0	0
158	60	männlich	Alkohol	1.22	34.9	66	2	2	1	1	0	2	4.1	< 0,5	Ja(RFA)	2001	0	2009	0	2001
159	46	männlich	HCV	3.06	22.3	45	9999	9999	2	3	0	1	22.2	1.11	Nein	2001	1	2001	0	2001
160	68	weiblich	HCV	0.75	36.1	120	1	1	3.5	3	0	2	4.5	0.41	Ja(RFA)	2001	1	2003	1	2002	1	1
161	61	männlich	kryptogen	1.28	30.3	72	2	1	1.5	1	0	2	24.5	< 0,5	Nein	2001	0	2017	0	2017
162	50	männlich	HCV	1.61	32.8	69	1	1	0.5	1	0	0	6.3	0.73	Ja (Resektion and Chemo)	2001	0	2017	0	2017
163	52	männlich	HCV	2.05	23.6	71	2	2	0.6	1	0	2	16.9	0.69	Nein	2001	1	2010	0	2010
164	64	männlich	HCV	1.81	30.3	84	1	1	5	1	1	3	9	0.77	Nein	2001	1	2002	0	2002
165	55	männlich	Alkohol	5.77	24	34	2	3	2.5	1	1	2	9	0.64	Nein	2001	1	2001	0	2001
166	64	männlich	HBV	2.23	32.4	72	2	1	2.2	3	0	2	21.8	0.64	Ja(PEI)	2001	0	2002	0	2001
167	58	männlich	HCV	2.26	34.6	9999	1	1	3.5	3	0	1	50.8	0.6	Ja(PEI)	2001	1	2001	0	2001
168	59	männlich	Alkohol	1.87	33.9	96	1	1	10	2	1	2	999999	2.23	Nein	2001	0	2003	1	2002	1	0
169	56	männlich	Alkohol	6.99	33.2	45	1	1	2.5	2	1	2	11.2	1.35	Nein	2000	0	2000	0	2000
170	47	männlich	HCV	1.1	34.3	87	2	1	3.9	3	0	2	6.3	< 0,5	Ja(PEI & resektion)	2000	1	2011	0	2011
171	56	männlich	HCV	1.96	26.4	58	2	3	10	1	0	2	5.2	1.02	Nein	2000	0	2018	0	2017
172	62	männlich	kryptogen	1.24	39.5	9999	1	1	4	2	0	3	999999	4.63	Ja(PEI)	2000	1	2000	0	2000
173	61	männlich	HBV	1.41	45	70	1	1	2.2	3	0	2	13.7	< 0,5	Ja(PEI)	1999	1	2017	0	2017
174	65	männlich	HCV	4.6	41.1	81	2	2	3	1	0	0	8.5	< 0,5	Ja(TACE)	1999	1	1999	0	1999
175	59	männlich	Alkohol	7.6	28.1	28	2	3	3	2	0	3	2.9	5.03	Nein	1999	1	2006	0	2006
176	51	männlich	HCV	2.05	31.9	74	2	1	4	1	1	3	107	< 0,5	Nein	1999	0	2015	1	2014	0	0
177	54	weiblich	kryptogen	0.62	44.4	98	1	2	7	2	0	2	2.8	1.1	Ja(resektion)	1999	1	2008	1	2002	0	0
178	66	männlich	Hämochromatose	0.9	50.8	82	1	1	2.7	3	0	1	19.2	0.7	Ja(PEI)	1999	1	1999	0	1999
179	36	weiblich	HCV	1.72	30.5	51	1	1	3	3	0	1	999999	0.64	Nein	1999	0	2014	0	2014
180	49	männlich	HCV	0.81	34.1	69	1	1	1.5	2	0	2	73.1	< 0,5	Ja(PEI)	1999	1	2001	1	2001	1	1
181	50	männlich	HCV	4.63	37.9	59	1	1	3.5	3	1	3	31.6	2.59	Nein	1999	0	2013	1	2012	0	0
182	65	männlich	Alkohol	1.31	21.3	58	2	2	1.5	1	0	2	3.6	1.13	Nein	1999	1	2013	0	2013
183	42	männlich	Alkohol	4.98	37.6	47	9999	9999	2	1	0	1	7.3	< 0,5	Ja(TACE)	1999	1	2016	0	2016
184	60	weiblich	PBC	1.8	34.4	84	1	1	3.6	1	0	2	20.4	0.93	Ja(PEI)	1999	1	2004	0	2004
185	58	männlich	HBV	1.56	41.9	45	1	1	1.5	1	0	2	40.2	0.64	Ja(PEI)	1999	1	2002	0	2002
186	60	männlich	Alkohol	3.08	35.2	71	2	2	5	1	0	2	867	1.07	Ja(PEI)	1999	0	2004	1	2001	1	0
187	57	männlich	HBV	2.52	32.7	49	1	1	1	1	0	2	14.4	0.86	Nein	1999	0	2017	0	2017
188	59	männlich	Alkohol	0.68	43.9	52	1	1	2.5	2	1	2	8.2	0.69	Ja(PEI)	1999	0	2017	0	2017
189	53	weiblich	HCV	0.52	47	70	2	1	1.6	1	0	1	13.6	< 0,5	Ja(PEI)	1999	1	2001	1	2001	1	1
190	36	männlich	HCV	1.99	22.3	44	3	3	2.4	2	0	2	1.8	10.3	Nein	1999	0	2008	1	2005	1	1
191	47	männlich	HBV	0.42	38.3	57	2	2	1	1	0	2	4.1	< 0,5	Nein	1999	1	2015	0	2015
192	54	männlich	HCV	1.78	37.5	46	2	1	2	2	0	2	25.5	1.81	Nein	1999	0	2005	0	1999
193	66	weiblich	HCV	1.5	41.1	89	1	1	4	1	0	1	12.4	0.8	Nein	1998	1	1998	0	1998
194	62	männlich	kryptogen	0.47	41	81	1	1	7	2	0	3	9.7	< 0,5	Ja(PEI)	1998	1	1998	0	1998
195	58	männlich	Alkohol	1.22	32.1	82	1	1	3	5	0	3	15.9	0.74	Nein	1998	0	1999	0	1999
196	64	männlich	Alkohol	1.97	34.6	42	2	2	5	3	0	2	7.7	0.91	Nein	1998	1	2017	0	2017
197	62	männlich	Alkohol	4.09	32.4	48	1	1	4	3	0	2	32.6	1.77	Nein	1998	0	2017	0	2013
198	51	männlich	Alkohol	4.72	31.1	47	9999	9999	3	2	0	2	73.5	2.04	Ja (chemo)	1998	0	2000	0	2000
199	58	männlich	HBV	3.24	27.1	59	1	1	1.2	2	0	2	122	1.82	Ja(chemo)	1998	1	2000	1	2000	0	1
200	50	männlich	HCV	2.11	41.6	57	9999	9999	2.5	4	1	2	2210	< 0,5	Ja(chemo)	1998	0	1999	0	1998
201	57	weiblich	kryptogen	0.87	39	46	1	1	0.4	1	0	2	999999	< 0,5	Nein	1998	1	2005	0	2005
202	62	männlich	HCV	1.1	32.5	80	1	1	0.5	2	0	2	641	< 0,5	Nein	1998	1	2017	0	2014
203	56	männlich	HCV	2.83	35.6	61	9999	9999	3.2	1	0	3	131	1.56	Ja (chemo)	1998	0	1999	0	1998
204	55	männlich	HCV	1.87	34.4	43	2	2	6.5	1	1	2	34	< 0,5	Ja(resektion)	1998	1	1998	0	1998
205	50	männlich	HCV	2.32	35.2	44	2	1	2	3	0	2	999999	< 0,5	Nein	1998	0	2017	0	2017
206	33	weiblich	PSC	3.07	33.8	9999	1	1	1.5	2	0	1	999999	0.96	Nein	1998	1	1998	0	1998
207	53	männlich	HCV	1.46	43.1	54	1	1	18	2	2	2	19735	0.91	Nein	1998	0	1998	0	1998
208	66	männlich	Hämochromatose	0.74	47.2	81	1	1	2.2	1	2	2	9.7	< 0,5	Nein	1998	1	2016	0	2016
209	46	männlich	HCV	1.84	34	54	9999	9999	3	3	0	2	601	< 0,5	Nein	1998	0	1999	0	1998
210	50	männlich	HCV	1.64	39.1	9999	1	1	1.3	3	0	2	2.8	< 0,5	Ja(resektion)	1998	0	2005	1	2005	1	1
211	59	männlich	kryptogen	3.57	35.1	47	2	1	12	2	2	1	2.8	1.21	Nein	1997	1	1998	1	1998	1	1
212	54	männlich	Hämochromatose	1.82	23.8	28	2	1	1.4	1	0	2	1.4	4.69	Nein	1997	0	1998	0	1998
213	54	männlich	kryptogen	1.37	28.8	47	1	1	3.5	3	2	2	16.4	2.22	Ja (chemo)	1997	1	1998	0	1998
214	54	männlich	HCV	0.48	45.7	67	1	1	5	3	2	2	10.9	< 0,5	Nein	1997	1	2000	1	1999	1	1
215	57	männlich	Alkohol	2.5	35.7	59	3	1	13	3	0	3	999999	2.85	Ja (chemo)	1997	1	2003	0	2003
216	55	männlich	Alkohol	0.7	37.8	68	1	1	3	3	0	2	999999	< 0,5	Nein	1997	0	1998	1	1998	1	1
*9999 = missng value; **999999 = missing value
